# Supplementary material for: An Integrative Analysis of PIK3CA Mutation, PTEN, and INPP4B Expression in Terms of Trastuzumab Efficacy in HER2-Positive Breast Cancer
Source: PLoS One. 2014 Dec 26;9(12):e116054. doi: 10.1371/journal.pone.0116054 (PMC4277449; doi:10.1371/journal.pone.0116054)
Supplement: S1 Table — Oligonucleotide sequences for sequencing and digital PCR. (XLSX) [file pone.0116054.s001.xlsx]

## Sheet: tableS1
Table S1.Oligonucleotide sequences for sequencing and digital PCR
Primers for direct sequencing	Forward primer (5'-3')	Reverse primse (5'-3')	Sequencing primer (5'-3')
PIK3CA exon9	ACAGACTAGCTAGAGACAATG	CTGTGACTCCATAGAAAATCT	GCTAGAGACAATGAATTAAGGG
PIK3CA exon20	ACATTGCATACATTCGAAAGACCC	TTGTGTGGAAGATCCAATCCA	ACATTGCATACATTCGAAAGACCC
Primers and probes for digital PCR assay	Forward primer (5'-3')	Reverse primse (5'-3')	Wild type MGB probe	Mutation type MGB probe
PIK3CA exon9 E542K	GGGAAAATGACAAAGAACAGCTCAA	CTGTGACTCCATAGAAAATCTTTCTCCT	CCTCTCTCTGAAATCA	CCTCTCTCTAAAATCA
PIK3CA exon9 E545K	TCAAAGCAATTTCTACACGAGATCCT	CTGTGACTCCATAGAAAATCTTTCTC	CTCTCTGAAATCACTGAGCAG	CTCTGAAATCACTAAGCAG
PIK3CA exon20 H1047R	GCAAGAGGCTTTGGAGTATTTCATG	GCTGTTTAATTGTGTGGAAGATCCAA	CCACCATGATGTGCATC	CACCATGACGTGCATC
