# Supplementary material for: An Integrative Analysis of PIK3CA Mutation, PTEN, and INPP4B Expression in Terms of Trastuzumab Efficacy in HER2-Positive Breast Cancer
Source: PLoS One. 2014 Dec 26;9(12):e116054. doi: 10.1371/journal.pone.0116054 (PMC4277449; doi:10.1371/journal.pone.0116054)
Supplement: S2 Table — Patient characteristics before trastuzumab therapy. (XLSX) [file pone.0116054.s002.xlsx]

## Sheet: tableS2
Table S2. Patient characteristics before trastuzumab therapy
	No. patients (n=43) (%)
Mean age, years (min, max)	53.0 (30 - 75)
Menopausal status
premenopausal	15 (35)
postmenopausal	28 (65)
Stage
1	2 (5)
2	35 (81)
3	6 (14)
Clinical T
T1	9 (21)
T2	28 (65)
T3	6 (14)
Nodal status
negative	21 (49)
positive	22 (51)
Nuclear grade
1,2	24 (57)
3	18 (43)
ER status
negative	23 (53)
positive (>1%)	20 (47)
PR status
negative	32 (74)
positive (>1%)	11 (26)
Ki67 labeling index, median (25%, 75%)	41.7 (30 - 60)
Histology
invasive ductal carcinoma	39 (91)
medullary carcinoma	2 (4.5)
others	2 (4.5)
Tumor subtype
luminal-HER2 (ER and/or PR + and HER2 +)	19 (44)
HER2-rich (ER and PR - and HER2 +)	24 (56)
Neoadjuvant treatment
FEC followed by T +Trastuzumab	35 (81)
AC followed by T +Trastuzumab	3 (7)
TC+H	2 (5)
Others	3 (7)
ER;estrogen receptor, PR; progesteron receptor, HER2;human epidermal growth factor 2FEC; 5-fluorouracil, epirubicin, and cyclophosphamide, T; docetaxel or paclitaxel, AC; adriamycin and cyclophosphamide, TC; docetaxel and cyclophosphamide
