# Supplementary material for: An Integrative Analysis of PIK3CA Mutation, PTEN, and INPP4B Expression in Terms of Trastuzumab Efficacy in HER2-Positive Breast Cancer
Source: PLoS One. 2014 Dec 26;9(12):e116054. doi: 10.1371/journal.pone.0116054 (PMC4277449; doi:10.1371/journal.pone.0116054)
Supplement: S3 Table — Correlations between PIK3CA mutation and biomarker status. (XLSX) [file pone.0116054.s003.xlsx]

## Sheet: tableS3
Table S3. Correlations between PIK3CA mutation and biomarker status
	PIK3CA
	Wild type (n=36)	Mutationa (n=7)	P
pAkt expression
low (HS < 12.5)	10 (30%)	0 (0%)
high (< 12.5)	23 (70%)	7 (100%)	0.161
PTEN
low (< 60)	9 (26%)	3 (43%)
high (< 60)	25 (74%)	4 (57%)	0.398
INPP4B
low (< 60)	5 (15%)	2 (33%)
high (< 60)	28 (85%)	4 (67%)	0.29
CNV
normal/loss (< 1.5)	30 (83%)	7 (100%)
gain (> 1.5)	6 (17%)	0 (0%)	0.567
PTEN;phosphatase and tensin homolog, INPP4B;inositol polyphosphate 4-phosphatase-Ⅱ, CNV; copy number variation, HS; H-score. a Mutation was defined as positive if the proportion of mutant DNA was more than 10% by digital PCR analysis.
